# Supplementary material for: Identification of mammalian-adapting mutations in the polymerase complex of an avian H5N1 influenza virus
Source: Nat Commun. 2015 Jun 17;6:7491. doi: 10.1038/ncomms8491 (PMC4557292; doi:10.1038/ncomms8491)
Supplement: Supplementary Data — GFP levels in viruses identified during FACS analysis and corresponding M gene vRNA levels from qRT-PCR analysis (XLSX 34 kb) [file 41467_2015_BFncomms8491_MOESM1528_ESM.xlsx]

## Sheet: Sheet1
well coord	library	GFP read	M gene RNA fold change
13401.11.90	PA	241	209.734
13401.12.81	PA	448	51.9945
13401.10.76	PA	683	43.0544
13401.10.40	PA	797	41.4981
13401.10.2	PA	276	32.7482
13401.9.1	PA	797	32.451
13401.9.8	PA	283	29.1191
13401.11.81	PA	599	25.7773
13401.12.68	PA	271	25.2893
13401.5.55	PA	354	22.7278
13401.10.50	PA	280	19.3183
13401.12.65	PA	235	15.5291
13401.9.27	PA	387	13.8587
13401.10.43	PA	295	13.4003
13401.10.56	PA	1244	13.0726
13401.13.16	PA	244	12.9434
13401.10.26	PA	271	11.5022
13401.1.84	PA	229	10.964
13401.4.1	PA	429	10.698
13401.9.36	PA	401	9.87968
13401.13.72	PA	262	9.30321
13401.9.23	PA	286	8.74645
13401.8.94	PA	583	7.7461
13401.4.17	PA	1113	7.43092
13401.9.88	PA	767	6.89737
13401.5.91	PA	408	6.2824
13401.3.84	PA	1161	5.97537
13401.1.96	PA	381	5.69093
13401.3.83	PA	647	5.46293
13401.4.16	PA	776	5.45357
13401.9.47	PA	394	5.2839
13401.4.27	PA	657	5.19637
13401.4.25	PA	233	4.89981
13401.10.25	PA	297	4.70688
13401.8.45	PA	397	4.19779
13401.10.59	PA	561	4.10191
13401.5.8	PA	676	4.05259
13401.3.79	PA	331	3.80816
13401.6.50	PA	1225	3.79122
13401.9.95	PA	629	3.7004
13401.10.12	PA	239	3.43555
13401.6.10	PA	815	3.34796
13401.3.27	PA	549	3.31718
13401.4.30	PA	438	3.24457
13401.3.25	PA	228	3.10671
13401.10.18	PA	676	3.10582
13401.8.17	PA	232	2.88932
13401.13.67	PA	233	2.84958
13401.4.49	PA	1199	2.84604
13401.6.6	PA	297	2.83886
13401.1.5	PA	412	2.82329
13401.3.61	PA	268	2.80109
13401.6.9	PA	616	2.75613
13401.13.46	PA	310	2.73651
13401.7.68	PA	588	2.7267
13401.10.80	PA	249	2.68215
13401.6.25	PA	347	2.65326
13401.13.77	PA	336	2.6277
13401.5.18	PA	238	2.60795
13401.7.14	PA	546	2.55164
13401.4.43	PA	369	2.49433
13401.2.95	PA	298	2.43925
13401.2.11	PA	495	2.40218
13401.3.69	PA	536	2.38703
13401.5.4	PA	289	2.36796
13401.7.20	PA	1329	2.31115
13401.9.53	PA	632	2.29965
13401.8.21	PA	461	2.21131
13401.3.52	PA	258	2.18318
13401.5.16	PA	436	2.17712
13401.10.95	PA	227	2.10267
13401.9.43	PA	692	2.0914
13401.6.30	PA	479	1.95781
13401.1.29	PA	796	1.91103
13401.3.19	PA	907	1.78671
13401.4.32	PA	372	1.72294
13401.3.90	PA	339	1.69812
13401.5.38	PA	390	1.61919
13401.7.22	PA	271	1.6114
13401.5.53	PA	398	1.56914
13401.5.15	PA	238	1.54374
13401.8.57	PA	528	1.4958
13401.1.94	PA	524	1.47298
13401.3.80	PA	645	1.41665
13401.7.42	PA	667	1.41551
13401.3.73	PA	329	1.41049
13401.5.19	PA	656	1.38428
13401.1.82	PA	745	1.38045
13401.7.66	PA	272	1.3746
13401.2.5	PA	378	1.34851
13401.2.8	PA	292	1.34091
13401.7.75	PA	435	1.32841
13401.1.17	PA	555	1.31251
13401.2.56	PA	574	1.30865
13401.3.76	PA	394	1.28622
13401.3.1	PA	516	1.28095
13401.4.89	PA	260	1.28044
13401.2.41	PA	549	1.26635
13401.8.82	PA	405	1.24982
13401.4.75	PA	456	1.23596
13401.4.62	PA	874	1.20598
13401.1.23	PA	536	1.2001
13401.1.72	PA	299	1.18768
13401.6.74	PA	325	1.16856
13401.4.50	PA	511	1.16773
13401.3.24	PA	795	1.16088
13401.3.71	PA	286	1.11748
13401.7.69	PA	278	1.08233
13401.4.56	PA	271	1.04975
13401.2.49	PA	336	1.04282
13401.4.71	PA	361	1.03426
13401.2.42	PA	381	1.0258
13401.5.62	PA	1198	1.00601
13401.3.30	PA	680	0.994158
13401.2.73	PA	527	0.986843
13401.7.13	PA	855	0.982753
13401.8.32	PA	438	0.971991
13401.5.23	PA	425	0.894255
13401.6.59	PA	721	0.887661
13401.2.17	PA	383	0.853828
13401.6.66	PA	1125	0.842823
13401.7.85	PA	403	0.827314
13401.6.79	PA	276	0.817249
13401.2.38	PA	275	0.805082
13401.8.20	PA	502	0.782387
13401.2.57	PA	834	0.77327
13401.1.55	PA	798	0.754633
13401.6.82	PA	449	0.736442
13401.2.62	PA	503	0.7067
13401.2.23	PA	243	0.688768
13401.2.22	PA	721	0.655905
13401.5.35	PA	601	0.637404
13401.4.79	PA	729	0.589846
13401.1.49	PA	446	0.558625
13401.4.92	PA	623	0.504443
13401.6.53	PA	686	0.449227
13401.5.33	PA	601	0.327331
13401.5.37	PA	263	0.318337
13361.7.34	PB1	593	300.09
13361.6.95	PB1	1126	23.476
13361.6.51	PB1	1504	23.3729
13361.6.38	PB1	1006	18.7759
13361.6.86	PB1	1584	16.315
13361.4.23	PB1	1148	16.2062
13361.7.27	PB1	1612	15.8738
13361.7.19	PB1	358	15.2384
13361.6.89	PB1	458	13.3904
13361.6.58	PB1	1029	12.9565
13361.7.41	PB1	1467	11.1801
13361.7.14	PB1	1035	9.5615
13361.7.81	PB1	1530	9.55399
13361.6.56	PB1	408	9.51631
13361.8.67	PB1	1473	9.5023
13361.6.32	PB1	1731	7.94557
13361.6.31	PB1	1418	7.89899
13361.8.69	PB1	1722	7.78953
13361.6.27	PB1	513	7.72721
13361.6.39	PB1	1503	7.56823
13361.8.62	PB1	434	7.13523
13361.5.47	PB1	525	5.96671
13361.5.28	PB1	1123	5.79042
13361.5.82	PB1	1815	5.47672
13361.6.20	PB1	1086	5.43849
13361.7.20	PB1	1431	5.43493
13361.7.8	PB1	498	5.03593
13361.7.90	PB1	547	4.87418
13361.8.89	PB1	914	4.83131
13361.7.37	PB1	1010	4.6879
13361.6.92	PB1	345	3.851
13361.6.33	PB1	1041	3.7182
13361.6.26	PB1	318	3.64922
13361.3.42	PB1	343	3.61976
13361.7.39	PB1	433	3.61864
13361.1.64	PB1	1081	3.54886
13361.7.73	PB1	448	3.53513
13361.8.36	PB1	992	3.46711
13361.4.20	PB1	723	3.44199
13361.8.34	PB1	630	3.43143
13361.4.35	PB1	963	3.40472
13361.2.95	PB1	958	3.22045
13361.5.78	PB1	425	3.20717
13361.3.68	PB1	844	3.20205
13361.5.32	PB1	1215	3.19206
13361.5.26	PB1	1049	3.12797
13361.7.85	PB1	1987	3.09069
13361.6.35	PB1	1277	3.03183
13361.8.6	PB1	779	2.99935
13361.5.56	PB1	778	2.97283
13361.4.46	PB1	1182	2.97236
13361.2.45	PB1	527	2.9519
13361.6.18	PB1	378	2.91716
13361.6.96	PB1	1299	2.82853
13361.6.43	PB1	1124	2.80672
13361.8.66	PB1	1038	2.67207
13361.4.83	PB1	303	2.64021
13361.5.31	PB1	1386	2.61828
13361.7.70	PB1	1435	2.61222
13361.3.76	PB1	785	2.60741
13361.5.37	PB1	1088	2.58932
13361.6.64	PB1	1384	2.57071
13361.7.54	PB1	414	2.46752
13361.7.77	PB1	394	2.42242
13361.2.9	PB1	840	2.32879
13361.2.55	PB1	334	2.30368
13361.2.32	PB1	445	2.291
13361.6.74	PB1	1574	2.27143
13361.6.82	PB1	489	2.2242
13361.7.11	PB1	1364	2.21252
13361.6.42	PB1	1247	2.19046
13361.5.51	PB1	1041	2.13155
13361.3.53	PB1	731	2.12257
13361.5.25	PB1	721	2.10527
13361.7.69	PB1	576	2.07996
13361.2.24	PB1	377	2.07068
13361.7.74	PB1	512	2.06733
13361.5.33	PB1	520	2.03485
13361.2.35	PB1	707	2.01976
13361.5.55	PB1	1382	2.01691
13361.6.10	PB1	2813	2.01652
13361.5.81	PB1	330	1.95633
13361.7.61	PB1	1732	1.94813
13361.8.91	PB1	1274	1.93941
13361.5.64	PB1	650	1.89089
13361.2.92	PB1	452	1.82339
13361.1.77	PB1	522	1.78753
13361.4.56	PB1	419	1.76572
13361.1.76	PB1	422	1.72914
13361.3.24	PB1	382	1.72004
13361.5.67	PB1	307	1.70308
13361.4.42	PB1	310	1.66631
13361.8.61	PB1	479	1.6286
13361.6.40	PB1	510	1.61647
13361.6.50	PB1	554	1.5964
13361.8.41	PB1	1415	1.58764
13361.1.5	PB1	502	1.56107
13361.3.29	PB1	835	1.55273
13361.3.57	PB1	515	1.54139
13361.1.70	PB1	381	1.53486
13361.5.39	PB1	992	1.52248
13361.2.81	PB1	418	1.52179
13361.7.91	PB1	1283	1.50285
13361.7.45	PB1	393	1.49331
13361.7.43	PB1	459	1.46389
13361.8.25	PB1	372	1.4621
13361.2.89	PB1	554	1.45608
13361.6.84	PB1	400	1.42765
13361.5.93	PB1	1317	1.38405
13361.6.47	PB1	384	1.36307
13361.8.64	PB1	1730	1.33238
13361.7.92	PB1	462	1.32262
13361.3.75	PB1	513	1.24819
13361.4.13	PB1	599	1.23029
13361.1.35	PB1	1073	1.22453
13361.8.23	PB1	913	1.21998
13361.8.5	PB1	426	1.20844
13361.8.65	PB1	1353	1.20168
13361.5.90	PB1	1806	1.19681
13361.6.62	PB1	379	1.19057
13361.8.72	PB1	458	1.17477
13361.6.79	PB1	1411	1.16027
13361.6.5	PB1	317	1.10982
13361.8.43	PB1	896	1.10902
13361.5.71	PB1	758	1.0928
13361.5.41	PB1	954	1.08754
13361.7.68	PB1	731	1.07258
13361.7.93	PB1	1079	1.0422
13361.6.80	PB1	1195	1.02515
13361.3.18	PB1	375	1.01886
13361.8.92	PB1	1122	1.00565
13361.1.20	PB1	1002	0.999662
13361.2.73	PB1	394	0.99647
13361.8.40	PB1	364	0.967739
13361.6.59	PB1	758	0.966896
13361.2.88	PB1	374	0.954125
13361.1.56	PB1	922	0.950923
13361.8.19	PB1	497	0.945923
13361.6.73	PB1	1092	0.939406
13361.4.87	PB1	780	0.92432
13361.8.87	PB1	409	0.918839
13361.8.29	PB1	1295	0.911055
13361.6.76	PB1	317	0.905601
13361.8.9	PB1	2049	0.898942
13361.6.66	PB1	1003	0.896482
13361.1.63	PB1	729	0.855227
13361.1.53	PB1	837	0.84874
13361.6.49	PB1	1013	0.847281
13361.8.82	PB1	719	0.829237
13361.8.58	PB1	317	0.758009
13361.8.15	PB1	1456	0.734067
13361.2.59	PB1	1056	0.732854
13361.5.77	PB1	426	0.717731
13361.8.77	PB1	923	0.715484
13361.8.83	PB1	339	0.710742
13361.3.63	PB1	1039	0.690729
13361.8.55	PB1	1351	0.666868
13361.1.16	PB1	1315	0.656718
13361.7.53	PB1	588	0.654732
13361.8.93	PB1	385	0.618685
13361.2.71	PB1	1113	0.592852
13361.7.50	PB1	758	0.587334
13361.7.51	PB1	1147	0.518724
13361.6.85	PB1	1157	0.498314
13361.6.69	PB1	717	0.49065
13361.3.62	PB1	335	0.489267
13361.8.52	PB1	1622	0.474552
13361.1.29	PB1	505	0.460111
13361.8.51	PB1	903	0.359051
13361.2.6	PB1	1152	0.314979
13361.8.90	PB1	354	0.180874
12912.6.16	PB2 1-586	1178	13.1
12912.4.33	PB2 1-586	910	9.76
12912.4.18	PB2 1-586	1021	7.33
12912.4.82	PB2 1-586	1114	6.9
12912.3.78	PB2 1-586	1844	5.76
12912.2.75	PB2 1-586	1990	5.09
12912.5.84	PB2 1-586	815	4.9
12912.1.20	PB2 1-586	1415	4.73
12912.1.81	PB2 1-586	1669	4.5
12912.5.22	PB2 1-586	572	4.5
12912.3.81	PB2 1-586	1208	4.43
12912.2.64	PB2 1-586	1615	4.27
12912.5.89	PB2 1-586	1277	4.16
12912.4.36	PB2 1-586	2191	3.81
12912.5.82	PB2 1-586	670	3.78
12912.3.76	PB2 1-586	1931	3.7
12912.4.74	PB2 1-586	1122	3.64
12912.4.69	PB2 1-586	1681	3.51
12912.7.54	PB2 1-586	1345	3.47
12912.2.35	PB2 1-586	2131	3.36
12912.1.5	PB2 1-586	1202	3.33
12912.3.28	PB2 1-586	1954	3.31
12912.1.11	PB2 1-586	547	3.27
12912.2.61	PB2 1-586	2809	3.16
12912.2.88	PB2 1-586	1735	2.97
12912.7.96	PB2 1-586	1312	2.9
12912.3.45	PB2 1-586	1439	2.79
12912.5.91	PB2 1-586	886	2.79
12912.4.55	PB2 1-586	903	2.78
12912.3.36	PB2 1-586	1775	2.77
12912.3.75	PB2 1-586	2302	2.73
12912.3.24	PB2 1-586	841	2.67
12912.2.12	PB2 1-586	2068	2.65
12912.6.38	PB2 1-586	707	2.65
12912.3.91	PB2 1-586	2077	2.64
12912.4.66	PB2 1-586	1010	2.59
12912.1.30	PB2 1-586	437	2.58
12912.5.26	PB2 1-586	1220	2.56
12912.5.15	PB2 1-586	1961	2.54
12912.4.31	PB2 1-586	1035	2.52
12912.5.33	PB2 1-586	1718	2.49
12912.7.51	PB2 1-586	861	2.49
12912.4.57	PB2 1-586	1489	2.48
12912.4.90	PB2 1-586	2026	2.47
12912.1.28	PB2 1-586	2357	2.46
12912.3.31	PB2 1-586	1029	2.3
12912.4.29	PB2 1-586	2114	2.28
12912.3.52	PB2 1-586	1571	2.26
12912.4.4	PB2 1-586	1117	2.26
12912.4.28	PB2 1-586	799	2.24
12912.1.23	PB2 1-586	1452	2.22
12912.1.24	PB2 1-586	2142	2.22
12912.4.88	PB2 1-586	1571	2.2
12912.5.28	PB2 1-586	1697	2.17
12912.5.74	PB2 1-586	1315	2.13
12912.1.17	PB2 1-586	543	2.12
12912.5.49	PB2 1-586	1219	2.11
12912.2.76	PB2 1-586	1401	2.1
12912.3.77	PB2 1-586	694	2.1
12912.3.85	PB2 1-586	1492	2.1
12912.1.63	PB2 1-586	1073	2.09
12912.3.80	PB2 1-586	1712	2.09
12912.3.74	PB2 1-586	656	2.04
12912.4.17	PB2 1-586	2035	2.04
12912.5.39	PB2 1-586	1586	1.97
12912.3.20	PB2 1-586	687	1.96
12912.3.73	PB2 1-586	2187	1.95
12912.4.19	PB2 1-586	1124	1.9
12912.4.77	PB2 1-586	2407	1.89
12912.7.44	PB2 1-586	1123	1.89
12912.2.34	PB2 1-586	1960	1.87
12912.3.41	PB2 1-586	1066	1.85
12912.1.31	PB2 1-586	2571	1.82
12912.1.86	PB2 1-586	2164	1.82
12912.3.68	PB2 1-586	1853	1.82
12912.1.29	PB2 1-586	1478	1.78
12912.4.81	PB2 1-586	632	1.78
12912.6.37	PB2 1-586	1800	1.73
12912.2.91	PB2 1-586	908	1.71
12912.2.84	PB2 1-586	2411	1.68
12912.4.8	PB2 1-586	1302	1.68
12912.4.24	PB2 1-586	1188	1.68
12912.3.61	PB2 1-586	2159	1.64
12912.2.45	PB2 1-586	1819	1.63
12912.3.18	PB2 1-586	691	1.63
12912.3.57	PB2 1-586	1033	1.63
12912.5.43	PB2 1-586	1509	1.63
12912.1.12	PB2 1-586	1964	1.62
12912.4.72	PB2 1-586	913	1.6
12912.1.79	PB2 1-586	2259	1.58
12912.3.71	PB2 1-586	655	1.58
12912.2.66	PB2 1-586	1084	1.57
12912.6.65	PB2 1-586	1022	1.56
12912.2.11	PB2 1-586	866	1.55
12912.4.6	PB2 1-586	1341	1.55
12912.4.45	PB2 1-586	935	1.54
12912.6.77	PB2 1-586	1605	1.54
12912.3.26	PB2 1-586	1006	1.53
12912.3.53	PB2 1-586	1229	1.53
12912.3.4	PB2 1-586	905	1.51
12912.1.4	PB2 1-586	1675	1.5
12912.5.20	PB2 1-586	1843	1.5
12912.6.85	PB2 1-586	1001	1.47
12912.4.50	PB2 1-586	1532	1.45
12912.1.62	PB2 1-586	1154	1.44
12912.4.9	PB2 1-586	982	1.44
12912.5.37	PB2 1-586	1055	1.44
12912.3.84	PB2 1-586	2106	1.43
12912.3.50	PB2 1-586	1644	1.42
12912.2.10	PB2 1-586	2276	1.41
12912.4.2	PB2 1-586	1663	1.41
12912.2.39	PB2 1-586	1006	1.4
12912.3.21	PB2 1-586	1367	1.4
12912.2.71	PB2 1-586	2254	1.39
12912.5.9	PB2 1-586	822	1.37
12912.6.48	PB2 1-586	1656	1.37
12912.3.23	PB2 1-586	1155	1.36
12912.5.80	PB2 1-586	1810	1.34
12912.5.85	PB2 1-586	1614	1.34
12912.5.44	PB2 1-586	1378	1.33
12912.6.54	PB2 1-586	1592	1.33
12912.7.17	PB2 1-586	1715	1.33
12912.4.91	PB2 1-586	1612	1.32
12912.5.12	PB2 1-586	522	1.32
12912.7.20	PB2 1-586	543	1.31
12912.2.46	PB2 1-586	2121	1.29
12912.3.37	PB2 1-586	1263	1.29
12912.4.70	PB2 1-586	2247	1.29
12912.1.75	PB2 1-586	635	1.28
12912.3.9	PB2 1-586	2150	1.28
12912.5.34	PB2 1-586	1381	1.28
12912.6.57	PB2 1-586	897	1.28
12912.2.68	PB2 1-586	1585	1.27
12912.1.6	PB2 1-586	1869	1.25
12912.6.21	PB2 1-586	2436	1.25
12912.2.25	PB2 1-586	1370	1.23
12912.2.3	PB2 1-586	1079	1.2
12912.1.91	PB2 1-586	887	1.19
12912.2.9	PB2 1-586	955	1.19
12912.4.15	PB2 1-586	1503	1.18
12912.7.59	PB2 1-586	627	1.18
12912.7.62	PB2 1-586	434	1.18
12912.7.64	PB2 1-586	1086	1.18
12912.2.18	PB2 1-586	1382	1.17
12912.2.21	PB2 1-586	2372	1.17
12912.3.89	PB2 1-586	2145	1.17
12912.1.32	PB2 1-586	591	1.16
12912.1.34	PB2 1-586	2083	1.16
12912.1.54	PB2 1-586	2555	1.16
12912.6.80	PB2 1-586	659	1.15
12912.2.1	PB2 1-586	435	1.14
12912.2.43	PB2 1-586	2136	1.14
12912.6.17	PB2 1-586	1043	1.14
12912.6.19	PB2 1-586	2004	1.14
12912.5.24	PB2 1-586	1924	1.13
12912.7.65	PB2 1-586	1668	1.13
12912.1.3	PB2 1-586	543	1.12
12912.4.20	PB2 1-586	1691	1.12
12912.6.56	PB2 1-586	1787	1.12
12912.2.20	PB2 1-586	1742	1.11
12912.2.62	PB2 1-586	1855	1.11
12912.5.8	PB2 1-586	2285	1.1
12912.7.8	PB2 1-586	1379	1.1
12912.2.94	PB2 1-586	438	1.09
12912.4.54	PB2 1-586	737	1.09
12912.4.89	PB2 1-586	2072	1.09
12912.6.67	PB2 1-586	1437	1.09
12912.6.39	PB2 1-586	662	1.08
12912.6.96	PB2 1-586	1968	1.08
12912.7.60	PB2 1-586	1363	1.08
12912.7.66	PB2 1-586	1235	1.08
12912.2.31	PB2 1-586	420	1.07
12912.3.63	PB2 1-586	1957	1.07
12912.3.95	PB2 1-586	1764	1.07
12912.2.7	PB2 1-586	671	1.06
12912.4.7	PB2 1-586	459	1.06
12912.5.14	PB2 1-586	663	1.06
12912.6.36	PB2 1-586	958	1.06
12912.2.60	PB2 1-586	1577	1.05
12912.4.3	PB2 1-586	1834	1.05
12912.6.52	PB2 1-586	1415	1.05
12912.2.93	PB2 1-586	1764	1.04
12912.3.8	PB2 1-586	733	1.04
12912.4.1	PB2 1-586	1918	1.04
12912.4.60	PB2 1-586	1906	1.04
12912.5.53	PB2 1-586	1176	1.04
12912.6.86	PB2 1-586	1446	1.04
12912.3.49	PB2 1-586	774	1.03
12912.4.49	PB2 1-586	613	1.03
12912.1.96	PB2 1-586	1978	1.02
12912.3.86	PB2 1-586	1549	1.01
12912.7.80	PB2 1-586	1769	1.01
12912.1.53	PB2 1-586	2471	1
12912.3.19	PB2 1-586	1327	1
12912.1.8	PB2 1-586	1744	0.99
12912.2.80	PB2 1-586	2087	0.98
12912.3.17	PB2 1-586	1767	0.98
12912.7.90	PB2 1-586	834	0.98
12912.1.51	PB2 1-586	1973	0.97
12912.7.12	PB2 1-586	576	0.97
12912.4.16	PB2 1-586	1690	0.95
12912.7.94	PB2 1-586	837	0.95
12912.1.57	PB2 1-586	753	0.93
12912.2.32	PB2 1-586	1896	0.93
12912.4.23	PB2 1-586	973	0.92
12912.4.92	PB2 1-586	1743	0.92
12912.2.22	PB2 1-586	2018	0.9
12912.3.39	PB2 1-586	874	0.9
12912.3.96	PB2 1-586	1337	0.9
12912.7.5	PB2 1-586	1545	0.9
12912.7.55	PB2 1-586	547	0.9
12912.2.51	PB2 1-586	842	0.89
12912.2.83	PB2 1-586	3708	0.89
12912.2.89	PB2 1-586	969	0.89
12912.3.67	PB2 1-586	1977	0.89
12912.3.72	PB2 1-586	414	0.89
12912.6.26	PB2 1-586	1251	0.89
12912.7.9	PB2 1-586	1738	0.89
12912.7.67	PB2 1-586	1622	0.89
12912.1.49	PB2 1-586	486	0.87
12912.3.94	PB2 1-586	1995	0.87
12912.2.6	PB2 1-586	1562	0.86
12912.2.70	PB2 1-586	552	0.86
12912.4.95	PB2 1-586	1558	0.86
12912.3.3	PB2 1-586	924	0.85
12912.7.27	PB2 1-586	1112	0.85
12912.7.61	PB2 1-586	1796	0.85
12912.2.13	PB2 1-586	445	0.82
12912.6.24	PB2 1-586	1371	0.82
12912.3.44	PB2 1-586	443	0.81
12912.5.96	PB2 1-586	2142	0.81
12912.7.1	PB2 1-586	1880	0.81
12912.7.19	PB2 1-586	2160	0.81
12912.7.57	PB2 1-586	2136	0.8
12912.1.78	PB2 1-586	401	0.79
12912.3.11	PB2 1-586	2075	0.79
12912.5.31	PB2 1-586	1194	0.79
12912.6.89	PB2 1-586	1695	0.78
12912.7.11	PB2 1-586	1773	0.78
12912.6.18	PB2 1-586	938	0.76
12912.7.4	PB2 1-586	1578	0.76
12912.7.30	PB2 1-586	1276	0.76
12912.1.58	PB2 1-586	936	0.75
12912.5.6	PB2 1-586	1347	0.75
12912.5.13	PB2 1-586	2133	0.75
12912.1.21	PB2 1-586	989	0.74
12912.4.75	PB2 1-586	646	0.74
12912.2.65	PB2 1-586	2071	0.72
12912.3.5	PB2 1-586	1099	0.72
12912.5.92	PB2 1-586	1101	0.72
12912.6.8	PB2 1-586	541	0.72
12912.6.79	PB2 1-586	1742	0.72
12912.5.42	PB2 1-586	446	0.71
12912.4.11	PB2 1-586	875	0.7
12912.5.35	PB2 1-586	2058	0.7
12912.7.37	PB2 1-586	1503	0.7
12912.7.43	PB2 1-586	502	0.7
12912.7.18	PB2 1-586	1859	0.69
12912.7.32	PB2 1-586	1594	0.69
12912.4.94	PB2 1-586	924	0.68
12912.7.24	PB2 1-586	1463	0.68
12912.1.93	PB2 1-586	1264	0.67
12912.2.78	PB2 1-586	1150	0.67
12912.3.66	PB2 1-586	951	0.67
12912.2.15	PB2 1-586	1261	0.66
12912.4.14	PB2 1-586	1266	0.66
12912.1.56	PB2 1-586	1540	0.65
12912.2.5	PB2 1-586	924	0.64
12912.2.37	PB2 1-586	2029	0.61
12912.2.87	PB2 1-586	1450	0.61
12912.5.50	PB2 1-586	503	0.6
12912.6.9	PB2 1-586	1880	0.59
12912.6.88	PB2 1-586	650	0.58
12912.7.81	PB2 1-586	1570	0.58
12912.6.59	PB2 1-586	1289	0.57
12912.3.7	PB2 1-586	631	0.54
12912.6.2	PB2 1-586	537	0.54
12912.6.87	PB2 1-586	682	0.54
12912.2.59	PB2 1-586	1554	0.53
12912.5.54	PB2 1-586	515	0.53
12912.7.89	PB2 1-586	2161	0.53
12912.5.72	PB2 1-586	1129	0.52
12912.6.7	PB2 1-586	1179	0.52
12912.3.14	PB2 1-586	817	0.51
12912.7.49	PB2 1-586	1406	0.51
12912.4.22	PB2 1-586	777	0.5
12912.4.43	PB2 1-586	2126	0.5
12912.4.46	PB2 1-586	1075	0.5
12912.2.96	PB2 1-586	440	0.49
12912.2.74	PB2 1-586	1803	0.48
12912.5.60	PB2 1-586	2220	0.48
12912.6.6	PB2 1-586	1579	0.48
12912.2.44	PB2 1-586	1383	0.46
12912.4.39	PB2 1-586	431	0.46
12912.4.42	PB2 1-586	1657	0.46
12912.5.45	PB2 1-586	1227	0.45
12912.5.1	PB2 1-586	1329	0.43
12912.2.50	PB2 1-586	706	0.42
12912.4.13	PB2 1-586	549	0.42
12912.4.64	PB2 1-586	1045	0.39
12912.7.84	PB2 1-586	676	0.38
12912.4.93	PB2 1-586	1324	0.37
12912.7.29	PB2 1-586	1383	0.37
12912.2.33	PB2 1-586	1244	0.36
12912.2.90	PB2 1-586	517	0.36
12912.5.62	PB2 1-586	1109	0.36
12912.4.44	PB2 1-586	921	0.35
12912.6.11	PB2 1-586	1673	0.33
12912.7.26	PB2 1-586	1082	0.31
12912.2.48	PB2 1-586	808	0.29
12912.5.11	PB2 1-586	1410	0.28
12912.5.32	PB2 1-586	1264	0.23
12912.2.42	PB2 1-586	1944	0.22
12912.5.48	PB2 1-586	1220	0.15
12773.3.25	PB2 587-759	415	132.069
12773.3.68	PB2 587-759	1355	73.1104
12773.2.61	PB2 587-759	455	66.5949
12773.2.30	PB2 587-759	1147	50.9837
12773.3.3	PB2 587-759	1478	48.5103
12773.4.78	PB2 587-759	2199	43.6045
12773.2.29	PB2 587-759	1573	37.4662
12773.3.67	PB2 587-759	705	35.4893
12773.3.17	PB2 587-759	548	24.969
12773.2.89	PB2 587-759	633	24.5572
12773.3.29	PB2 587-759	635	21.8851
12773.4.92	PB2 587-759	1161	20.8977
12773.4.45	PB2 587-759	1985	19.3638
12773.3.27	PB2 587-759	666	15.8117
12773.4.81	PB2 587-759	800	13.7362
12773.3.10	PB2 587-759	585	13.103
12773.4.43	PB2 587-759	1178	13.0104
12773.3.20	PB2 587-759	851	12.9074
12773.1.94	PB2 587-759	767	12.4246
12773.4.63	PB2 587-759	813	11.1745
12773.4.61	PB2 587-759	1094	10.3625
12773.2.95	PB2 587-759	718	9.80843
12773.1.7	PB2 587-759	1172	7.7338
12773.4.85	PB2 587-759	1158	7.61338
12773.4.89	PB2 587-759	558	7.43458
12773.3.43	PB2 587-759	640	7.06374
12773.4.37	PB2 587-759	1225	6.79867
12773.2.84	PB2 587-759	667	6.53179
12773.4.52	PB2 587-759	1040	6.50984
12773.4.20	PB2 587-759	919	5.37232
12773.2.69	PB2 587-759	626	4.61744
12773.4.46	PB2 587-759	1555	3.96492
12773.3.83	PB2 587-759	1135	3.93766
12773.2.37	PB2 587-759	550	3.84869
12773.1.74	PB2 587-759	434	3.82079
12773.4.17	PB2 587-759	543	3.77304
12773.4.1	PB2 587-759	764	3.57397
12773.4.18	PB2 587-759	754	3.51439
12773.4.50	PB2 587-759	473	3.50709
12773.1.63	PB2 587-759	580	3.47489
12773.2.75	PB2 587-759	554	3.44215
12773.2.67	PB2 587-759	1054	3.3034
12773.2.41	PB2 587-759	485	3.11895
12773.1.95	PB2 587-759	524	2.8521
12773.2.91	PB2 587-759	958	2.80695
12773.4.5	PB2 587-759	703	2.75978
12773.1.34	PB2 587-759	544	2.57094
12773.4.66	PB2 587-759	1498	2.2916
12773.2.26	PB2 587-759	645	2.25895
12773.2.35	PB2 587-759	990	2.21541
12773.1.71	PB2 587-759	993	2.03336
12773.1.75	PB2 587-759	532	2.01497
12773.3.28	PB2 587-759	985	1.95138
12773.2.82	PB2 587-759	1315	1.92438
12773.1.41	PB2 587-759	612	1.88855
12773.4.14	PB2 587-759	1662	1.87124
12773.1.69	PB2 587-759	1682	1.8035
12773.3.34	PB2 587-759	1130	1.762
12773.1.43	PB2 587-759	1817	1.69178
12773.3.4	PB2 587-759	1765	1.60596
12773.1.47	PB2 587-759	1194	1.60457
12773.3.76	PB2 587-759	597	1.55298
12773.1.59	PB2 587-759	967	1.41732
12773.4.12	PB2 587-759	1584	1.39699
12773.2.13	PB2 587-759	1601	1.34321
12773.1.54	PB2 587-759	1121	1.27451
12773.2.31	PB2 587-759	1401	1.21373
12773.1.87	PB2 587-759	881	1.20557
12773.2.86	PB2 587-759	998	1.18393
12773.2.81	PB2 587-759	966	1.18158
12773.2.22	PB2 587-759	1362	1.17814
12773.1.70	PB2 587-759	1306	1.16793
12773.1.14	PB2 587-759	1476	1.10841
12773.1.28	PB2 587-759	1212	1.10647
12773.2.4	PB2 587-759	764	1.07251
12773.4.11	PB2 587-759	409	1.0351
12773.1.31	PB2 587-759	1224	0.981945
12773.1.12	PB2 587-759	638	0.972175
12773.2.18	PB2 587-759	1633	0.953285
12773.1.27	PB2 587-759	1164	0.945171
12773.1.55	PB2 587-759	1125	0.795258
12773.1.79	PB2 587-759	1016	0.786124
12773.1.19	PB2 587-759	973	0.754065
12773.2.78	PB2 587-759	1379	0.745428
12773.1.39	PB2 587-759	426	0.701928
12773.2.10	PB2 587-759	569	0.692863
12773.4.88	PB2 587-759	460	0.642869
12773.1.52	PB2 587-759	567	0.634015
12773.2.7	PB2 587-759	892	0.479337
12773.4.86	PB2 587-759	2052	0.46859
